# Supplementary material for: Active thrombin produced by the intestinal epithelium controls mucosal biofilms
Source: Nat Commun. 2019 Jul 19;10:3224. doi: 10.1038/s41467-019-11140-w (PMC6642099; doi:10.1038/s41467-019-11140-w)
Supplement: Supplementary file 4 — Source Data [file 41467_2019_11140_MOESM4_ESM.xlsx]

## Sheet: Figure 1
		FIGURE 1
	Panel 1A Original/uncropped gels.
	Lanes 1, 2 and 3
	are panel 1A
	297 bp = hF2 mRNA
	388 bp = HPRT1 mRNA
																3
	Panel 1D
	Panel 1E
	Panel 1F
		[Boc-VPR-AMC]	0 pM	15.6 pM	31.3 pM	62.5 pM	125 pM	250 pM	500 pM	1000 pM
		0.5	0.11	0.105	0.083	0.065	0.017	0.001	-0.002	-0.002
		1	0.3	0.268	0.233	0.177	0.048	0.003	0.002	0
		5	1.25	1.142	0.965	0.717	0.22	0.02	0.016	0.009
		10	2.272	2.013	1.778	1.306	0.378	0.042	0.028	0.023
		25	5.154	4.402	3.666	2.653	0.761	0.115	0.073	0.052
		50	7.385	6.432	5.493	3.799	1.093	0.169	0.108	0.089
		100	9.407	8.066	6.885	4.963	1.466	0.263	0.165	0.137
		150	10.435	8.855	7.673	5.523	1.658	0.312	0.216	0.172

## Sheet: Figure 2
		FIGURE 2
Panel 2A
Panel 2B
Panel 2C
			Apixaban (µM)
			0	0.01	0.1	1
		Mean	100	58.75	6.683	2.481
		Std. Deviation	9.041	8.247	2.379	1.543
		Std. Error of Mean	3.691	3.367	0.9712	0.6298
		Number of values	6	6	6	6
	Uncorrected Fisher's LSD	Mean Diff.	95.00% CI of diff.	Significant?	Summary	Individual P Value
	0 vs. 0.01	41.25	33.68 to 48.81	Yes	***	<.001
	0 vs. 0.1	93.32	85.75 to 100.9	Yes	***	<.001
	0 vs. 1	97.52	89.95 to 105.1	Yes	***	<.001
Panel 2D
			Colon Mucosa				Liver
		CONV	GF	GF >SPF		CONV	GF	GF >SPF
	Mean	1	0.2105	1.304		1	1.205	0.9448
	Std. Deviation	0.6388	0.09886	0.6912		0.2236	0.3205	0.2299
	Std. Error of Mean	0.2129	0.03495	0.3456		0.06456	0.1068	0.1149
	Number of values	9	8	4		12	9	4
	Uncorrected Fisher's LSD	Mean Diff.	95.00% CI of diff.	Significant?	Summary	Individual P Value
	GF vs. CONV	-0.7896	-1.315 to -0.2643	Yes	**	0.005
	GF vs. GF >SPF	-1.094	-1.756 to -0.4317	Yes	**	0.003

## Sheet: Figure 3
		FIGURE 3
Panel 3A		Vehicle	Lepirudin
		0.35	1.61
		1.3	1.57
		0.32	2.48
		0.45	1.59
		0.38	2.56
			1.4
			2.44
			0.42
			2.62
			1.4
		Mann Whitney test
		P value	0.0023
Panel 3B		Vehicle	Lepirudin
		1	4
		2	2
		1	4
		0	4
		0	3
			6
			5
			5
			4
			2
		Mann Whitney test
		P value	0.001
Panel 3D
		PERMANOVA Bray-Curtis
		Permutation N:	9999
		Total sum of squares:	1.674
		Within-group sum of squares:	1.43
		F:	2.227
		p (same):	0.0396
		p-values Bonferroni correction
			0.0367

## Sheet: Figure 4
	FIGURE 4
Panel 4C
		Vehicle	Lepirudin
	Mean	1	3.545
	Std. Deviation	1	1.845
	Std. Error of Mean	0.2774	0.3933
	Number of values	13	22
	Mann Whitney test
	P value	<0.0001
Panel 4D
		Aerobic
		Vehicle	Lepirudin
	Mean	2200	41200
	Std. Deviation	1643	91700
	Std. Error of Mean	734.8	28998
	Number of values	5	10
	Mann Whitney test
	P value	0.0496
		Anaerobic
		Vehicle	Lepirudin
	Mean	6000	22800
	Std. Deviation	2739	21217
	Std. Error of Mean	1225	6710
	Number of values	5	10
	Mann Whitney test
	P value	0.0396

## Sheet: Figure 5
		FIGURE 5
Panel 5A
		Average donors			donor #1			donor #2			donor #3			donor #4			donor #5			boiled donor #1			boiled donor #2			boiled donor #3
		mean	SD	N	mean	SD	N	mean	SD	N	mean	SD	N	mean	SD	N	mean	SD	N	mean	SD	N	mean	SD	N	mean	SD	N
	0	100	43.2976	108	100	38.8191	24	100	56.0443	24	100	57.9843	24	100	39.2191	24	100	24.4212	12
	10	73.653	15.2569	96	92.0348	6.79899	24	61.477	24.0989	24	47.9473	16.0902	24	93.153	14.0397	24
	50	58.8144	14.1643	108	58.7261	9.00368	24	36.1928	13.526	24	40.3582	13.8932	24	89.5636	13.1758	24	69.2312	21.223	12
	100	51.6312	15.9467	96	58.6624	8.26235	24	30.877	14.2407	24	35.5503	13.8298	24	81.4351	27.4541	24
	500	40.2401	16.6979	108	42.2974	15.7859	24	20.4501	22.1142	24	21.6518	14.619	24	56.5699	20.7372	24	60.2311	10.2334	12	91.2231	22.321	12	93.22	18.123	12	101.23	35.1203	12
	Uncorrected Fisher's LSD	Mean Diff.	95.00% CI of diff.	Significant?	Summary	Individual P Value
	average donors
	0 vs. 10	26.35	19.69 to 33	Yes	***	<.001
	0 vs. 50	41.19	34.73 to 47.64	Yes	***	<.001
	0 vs. 100	48.37	41.71 to 55.03	Yes	***	<.001
	0 vs. 500	59.76	53.3 to 66.22	Yes	***	<.001
Panel 5B
		Average donors			donor #1			donor #2			donor #3
		mean	SD	N	mean	SD	N	mean	SD	N	mean	SD	N
	0	100	14.0763	15	100	25.212	5	100	7.51585	5	100	9.50095	5
	1	84.4822	16.0244	15	69.18	29.6682	5	93.15	8.77787	5	91.1167	9.62713	5
	10	78.9844	15.147	15	68.22	31.3078	5	86.45	9.85327	5	82.2833	4.27991	5
	100	72.89	15.4827	15	63.72	15.6306	5	76.35	21.7686	5	78.6	9.04898	5
	1000	61.58	12.9436	15	51.54	19.5229	5	73.6667	12.2951	5	59.5333	7.01275	5
	Uncorrected Fisher's LSD	Mean Diff.	95.00% CI of diff.	Significant?	Summary	Individual P Value
	average donors
	0 vs. 1	10.52	-0.2428 to 21.28	No	ns	0.055
	0 vs. 10	21.02	10.25 to 31.78	Yes	***	<.001
	0 vs. 100	27.11	16.35 to 37.87	Yes	***	<.001
	0 vs. 1000	38.42	27.66 to 49.18	Yes	***	<.001

## Sheet: Figure 6
				FIGURE 6

## Sheet: Supp Figure 1
		supp FIGURE 1

## Sheet: Supp Figure 3
	supp FIGURE 3
	Fold changes in mRNA transcription (vehicle = 1)
	Tnfa	Ifng	IL1b	Cxcl1	IL17a	Adgre1	Nos2	Cox2		Defb4	Tff3	Reg3g	Reg3b	Cramp	Muc2		Tjp1 Zo1	Ocln	Cldn2	Cldn5	Cldn1
Vehicle 1	1.43	1.41	0.98	1.46	1.39	0.6	0.06	1.57		0.31	0.91	0.94	0.97	1.11	0.63		0.89	0.57	0.89	1.16	1.38
Vehicle 2	0.89	0.21	1.38	0.94	1.11	1.2	1.37	0.64		1.34	1.13	0.42	0.33	1	1.14		0.74	0.73	1.07	0.84	1.07
Vehicle 3	0.37	0.75	1.15	1.28	0.84	1.15	1.5	1.33		1.16	0.96	1.99	1.51	0.36	1.14		1.2	1.37	0.94	0.82	0.73
Vehicle 4	1.28	1.52	0.25	0.31	0.92	1.07	1.41	1.07		1.2	1.12	1.21	1.79	1.03	1.7		0.68	0.69	1.1	1.6	1.35
Vehicle 5	1.04	1.11	1.24	1	0.75	0.97	0.65	0.38		0.99	0.87	0.44	0.4	1.5	0.39		1.49	1.64	1	0.57	0.47
Lepirudin 1	0.04	0.01	2.24	12.27	0.42	0.68	0.96	0.34		0.66	1.55	0.04	0.02	0.07	0.28		2.59	4.62	0.42	0.43	0.34
Lepirudin 2	2.46	0.19	0.87	0.17	1.15	1.37	1.87	1.15		2.99	4.68	0.23	0.14	1.93	0.58		0.09	0.12	1.2	2.99	2.91
Lepirudin 3	3.79	14.6	0.2	0.09	1.12	0.9	1.68	0.9		3.01	4.52	0.6	0.41	0.8	0.61		0.08	0.1	1.04	4.45	4.5
Lepirudin 4	0.06	7.3	0.54	1.21	0.82	0.96	1.68	0.58		1.02	2.26	0.58	0.53	0.59	0.46		1.11	1.06	0.97	1.03	0.74
Lepirudin 5	0.32	1.39	0.97	1	0.7	2.22	7.12	2.7		1.48	0.76	0.56	0.39	0.55	0.7		2.91	3.48	0.87	0.58	0.53
Lepirudin 6	0.11	0.03	0.76	0.25	1.09	1.27	1.3	0.26		1.11	2.31	2.27	8.8	0.11	0.35		1.23	1.49	1.02	0.59	0.82
Lepirudin 7	0.07	0.5	0.7	0.29	1.14	1.44	1.61	0.4		0.65	0.32	3.93	5.51	0.1	0.32		0.8	1.04	0.9	0.75	0.87
Lepirudin 8	0.1	0.05	1.96	23.86	0.62	1.04	4.2	0.4		0.99	3.59	1.07	1.42	0.27	0.21		2.75	3.99	0.77	0.7	0.7
Lepirudin 9	0.35	0.09	2.1	4.65	0.55	1.17	1.49	2.46		1.16	8.67	0.68	0.73	0.32	0.56		1.23	1.31	0.92	0.67	0.51
Lepirudin 10	0.21	0.1	0.48	1.79	0.8	1.02	2.8	0.87		1.14	9.42	2.17	2.49	0.14	0.19		1.27	2.05	0.74	0.5	0.65
	PERMANOVA Bray-Curtis
	Permutation N:	9999
	p-values Bonferroni correction
	(E->F)	0.0949
	p-values Bonferroni correction
	(N->S)	0.0241
	p-values Bonferroni correction
	(U->Y)	0.553

## Sheet: Supp Figure 4
supp FIGURE 4
Fold changes in mRNA transcription (vehicle = 1)
	Nos2	Tff3	Cramp	Muc2
Vehicle 1	0.06	0.91	1.11	0.63
Vehicle 2	1.37	1.13	1	1.14
Vehicle 3	1.5	0.96	0.36	1.14
Vehicle 4	1.41	1.12	1.03	1.7
Vehicle 5	0.65	0.87	1.5	0.39
Lepirudin 1	0.96	1.55	0.07	0.28
Lepirudin 2	1.87	4.68	1.93	0.58
Lepirudin 3	1.68	4.52	0.8	0.61
Lepirudin 4	1.68	2.26	0.59	0.46
Lepirudin 5	7.12	0.76	0.55	0.7
Lepirudin 6	1.3	2.31	0.11	0.35
Lepirudin 7	1.61	0.32	0.1	0.32
Lepirudin 8	4.2	3.59	0.27	0.21
Lepirudin 9	1.49	8.67	0.32	0.56
Lepirudin 10	2.8	9.42	0.14	0.19
Muc2
Mann Whitney test
P value	0.0183
Nos2
Mann Whitney test
P value	0.028
Tff3
Mann Whitney test
P value	0.0753
Cramp
Mann Whitney test
P value	0.04

## Sheet: Supp Figure 5
				supp FIGURE 5
		Relative abundance 16S metagenomics
	Mouse #	before treatment = B after 10 days treatment = A	Bifidobacteriaceae	Corynebacteriaceae	Atopobiaceae	Eggerthellaceae	Actinobacteria_Unknown Family	Bacteroidaceae	Porphyromonadaceae	Prevotellaceae	Rikenellaceae	Bacteroidales_Unclassified family	Bacillales_Unclassified	Lactobacillaceae
	Vehicle 1	B	0	0	0	0	0	3.82702	10.5626	8.61079	6.35285	7.67317	0.440107	0.784539
	Vehicle 1	A	0	0	0	0	0.0097561	0.858537	5.58049	2.03902	2.79024	2.10732	0.165854	0.887805
	Vehicle 2	B	0	0	0	0	0.040201	4.94472	12.1809	8.74372	9.10553	7.65829	0.0603015	1.88945
	Vehicle 2	A	0	0	0.0211327	0.0422654	0.0845309	1.69062	6.69907	1.99704	2.57819	4.25824	0.0845309	1.05664
	Vehicle 3	B	0	0	0	0.0235433	0.153031	0.824014	8.45203	5.08534	4.49676	6.392	0.317834	2.08358
	Vehicle 3	A	0	0	0	0.101202	0.113852	2.821	8.09614	2.6945	4.90829	5.11069	0.240354	8.42505
	Vehicle 4	B	0	0	0	0.0240183	0.096073	5.42813	10.568	8.57452	9.77543	6.23274	0.156119	1.15288
	Vehicle 4	A	0	0	0	0.0337648	0.0112549	3.50028	9.02645	6.05515	5.67248	3.74789	0.146314	0.416432
	Vehicle 5	B	0	0	0	0	0.0365631	5.7404	3.71115	1.79159	3.82084	4.68007	0.23766	3.47349
	Vehicle 5	A	0	0	0	0.0107852	0.0754961	1.60699	5.72692	1.26186	1.7472	3.75324	0.064711	4.74547
	Lepirudin 1	B	0	0	0	0.0113173	0.124491	1.74287	7.3789	4.32322	4.15346	5.38705	0.16976	1.3694
	Lepirudin 1	A	0	0	0	0.0220824	0.0772883	0.574142	7.06636	1.38015	2.90383	2.90383	0.121453	1.95429
	Lepirudin 2	B	0	0.074173	0	0.0148346	0.103842	4.3317	16.4071	6.43821	7.4618	11.1259	0.0445038	11.7935
	Lepirudin 2	A	0	0	0.0514492	0.0171497	0.0514492	3.73006	16.0093	3.51569	7.25433	4.76762	0.0685989	4.34745
	Lepirudin 3	B	0	0	0	0.0538406	0.0538406	3.84063	9.20675	5.36612	9.74515	6.38909	0.358938	2.22541
	Lepirudin 3	A	0	0	0	0	0.0914495	1.11264	8.96205	1.32602	2.28624	2.1643	0.137174	0.365798
	Lepirudin 4	B	0	0	0	0.016488	0.016488	1.30256	10.0742	1.31904	10.4369	6.18302	0.263809	0.560594
	Lepirudin 4	A	0	0	0	0.0209446	0.0209446	1.6651	6.63944	0.40842	2.3458	6.78605	0.13614	3.72814
	Lepirudin 5	B	0	0	0	0	0.049867	1.8617	12.766	1.84508	10.5053	6.88165	0.398936	1.39628
	Lepirudin 5	A	0	0	0	0.018943	0.0568289	3.44762	14.1599	8.15495	3.71282	13.0707	0.0757719	5.14302
	Mouse #	before treatment = B after 10 days treatment = A	Clostridiaceae	Lachnospiraceae	Ruminococcaceae	Clostridiales_Unclassified family	Clostridia_Unknown family	Erysipelotrichaceae	Erysipelotrichales_Unknown family	Erysipelotrichia_Unclassified family	Firmicutes_Unknown family	Kopriimonadaceae	Betaproteobacteria_Unclassified family	Desulfovibrionales_Unclassified family	Tenericutes_Unclassified family	Akkermansiaceae
	Vehicle 1	B	1.70302	5.26215	1.37773	14.9254	35.6295	0	0	0.0765404	0	0.554918	0.0191351	2.08573	0.0574053	0.0574053
	Vehicle 1	A	0.673171	0.790244	0.760976	28.722	52.2829	0	0	0.117073	0.0390244	0.156098	0.185366	1.83415	0	0
	Vehicle 2	B	0.924623	1.52764	0.562814	17.2663	33.4673	0.0603015	0	0	0.0603015	0.422111	0.361809	0.643216	0	0.080402
	Vehicle 2	A	0.993238	4.33221	0.739645	19.5372	53.6031	0	0	0	0.105664	0.243026	0.0739645	1.76458	0	0.0950972
	Vehicle 3	B	1.1183	1.73043	1.97763	7.48676	48.6051	0	0	0.0235433	0	0.223661	0.247204	3.402	0.105945	7.25132
	Vehicle 3	A	1.56863	1.02467	1.15117	12.4099	48.2606	0.0506009	0	0	0.0759013	0.0379507	0.379507	2.39089	0	0.139152
	Vehicle 4	B	0.780593	0.936712	0.972739	17.5934	34.8985	0.0480365	0	0.0240183	0.0360274	0.576438	0.27621	1.69329	0	0.156119
	Vehicle 4	A	2.02589	0.765335	0.934159	14.3838	51.1424	0.0225098	0	0	0.112549	0.0675295	0.101294	1.83455	0	0
	Vehicle 5	B	6.54479	4.49726	1.29799	13.3821	46.4168	0	0	0.0365631	0.127971	0	0.146252	4.0585	0	0
	Vehicle 5	A	2.00604	0.949094	1.02459	25.4422	50.3667	0.0970664	0.0107852	0.0107852	0.0215703	0.0323555	0.0970664	0.949094	0	0
	Lepirudin 1	B	0.396107	1.49389	0.67904	21.9783	49.2417	0	0	0.0226347	0.033952	0.0565867	0.147125	1.177	0.0565867	0.0565867
	Lepirudin 1	A	0.342277	0.695595	0.949542	19.5871	58.7943	0	0	0.0883295	0.0110412	0.0552059	0.0552059	2.41802	0	0
	Lepirudin 2	B	1.64664	0.563715	0.326361	11.9418	26.4501	0	0	0.133511	0	0.163181	0.341196	0.593384	0	0.0445038
	Lepirudin 2	A	0.351569	1.55205	0.437318	24.5327	31.5898	0.154347	0	0.180072	0	0.0514492	0.205797	0.63454	0.0257246	0.471617
	Lepirudin 3	B	1.93826	1.1486	1.90237	5.72505	46.5542	0	0	0.0538406	0.0538406	0.305097	0.161522	4.64824	0	0.269203
	Lepirudin 3	A	1.37174	1.66133	2.63679	12.1475	63.1611	0	0	0	0	0.106691	0.106691	1.67657	0	0.685871
	Lepirudin 4	B	1.78071	0.906843	1.56636	7.35367	54.6084	0	0	0.0494641	2.09398	0.280297	0.0659522	0.791426	0	0.329761
	Lepirudin 4	A	0.596921	2.24107	1.09959	11.6243	60.9174	0	0	0.0733061	0.219918	0.0314169	0.0418892	1.35093	0	0.0523615
	Lepirudin 5	B	1.84508	0.49867	1.29654	6.96476	48.1715	0	0	0.0664894	3.05851	0.432181	0.0664894	0.947473	0	0.947473
	Lepirudin 5	A	0.672476	5.36086	1.32601	8.21178	32.4777	0.018943	0	0.0947149	1.93218	0.303088	0.104186	0.928206	0	0.729305

[truncated: 5 more sheets: Supp Figure 6, Supp Figure 7, Supp Figure 8, Supp Figure 10, Table II]
